# Supplementary material for: Implementation and Initial Analysis of a Laboratory-Based Weekly Biosurveillance System, Provence-Alpes-Côte d’Azur, France
Source: Emerg Infect Dis. 2017 Apr;23(4):582–9. doi: 10.3201/eid2304.161399 (PMC5367396; doi:10.3201/eid2304.161399)
Supplement: Technical Appendix — Summary of the 10 bacterial species most frequently isolated per participating institution since the beginning of their participation in the Provence Alpes Côte d’Azur Surveillance Epidemiologic System, France, July 1, 2013–March 20, 2016. [file 16-1399-Techapp-s1.xlsx]

## Sheet: Sheet2
Article DOI: http,//dx.doi.org/10.3201/eid2304.161399
Technical Appendix
Summary of the 10 bacterial species most frequenty isolated per participating institution since the beginning of their participation in the Provence Alpes Côte d’Azur Surveillance Epidemiologic System (PACASurvE), France, July 1, 2013–March 20, 2016. Only 13 laboratories are presented because the LABM Cerba did not transmit bacterial identifications and CH Dignes and CH Aix en Provence transmit a…
All laboratories	N (217,621)	%	LABM Alphabio	N (21,195)	%	Clinique La Casamance	N (6,482)	%
E. coli	97627	44.9	E. coli	7559	35.7	E. coli	2172	33.5
S. aureus	18433	8.5	S. aureus	1804	8.5	S.aureus	843	13
K.pneumoniae	15103	6.9	K. pneumoniae	1778	8.4	K. pneumoniae	641	9.9
E. faecalis	12442	5.7	E. faecalis	1670	7.9	P. aeruginosa	354	5.5
P. aeruginosa	9313	4.3	P.aeruginosa	1356	6.4	S. epidermidis	349	5.4
S. agalactiae	8025	3.7	S. epidermidis	1082	5.1	E.cloacae	302	4.7
P. mirabilis	7393	3.4	S. agalactiae	714	3.4	E. faecalis	262	4
S. epidermidis	6052	2.8	P.mirabilis	526	2.5	P. mirabilis	196	3
E. cloacae	4114	1.9	E.cloacae	491	2.3	E. aerogenes	88	1.4
C.koseri	2739	1.3	K.oxytoca	343	1.6	S. agalactiae	83	1.3
Labazur Provence	N (67,985)	%	LABM Analys	N (31,022)	%	CH Aix-en-Provence	N (11,362)	%
E. coli	38292	56.3	E. coli	16213	52.3	E. coli	3011	26.5
S. aureus	4557	6.7	S. aureus	2035	6.6	S. aureus	1265	11.1
K. pneumoniae	4232	6.2	K. pneumoniae	2017	6.5	P. aeruginosa	839	7.4
E. faecalis	3762	5.5	S. agalactiae	1919	6.2	K. pneumoniae	836	7.4
S. agalactiae	2911	4.3	E. faecalis	1254	4	E. faecalis	717	6.3
P. mirabilis	2403	3.5	P.mirabilis	1128	3.6	S. agalactiae	493	4.3
G. vaginalis	1967	2.9	P. aeruginosa	787	2.5	P. mirabilis	412	3.6
P. aeruginosa	1329	2	S. epidermidis	555	1.8	E. cloacae	367	3.2
C. koseri	984	1.4	E. cloacae	477	1.5	S. epidermidis	347	3.1
S. saprophyticus	976	1.4	C. koseri	416	1.3	S. pyogenes	324	2.9
CHU de Nice	N (39,202)	%	CH Martigues	N (4,227)	%	CH Salon-de-Provence	N (3,404)	%
E. coli	10765	27.5	E. coli	2039	48.2	E. coli	1818	53.4
S. aureus	4926	12.6	K. pneumoniae	414	9.8	S. aureus	247	7.3
P.aeruginosa	2993	7.6	S. aureus	382	9	K. pneumoniae	233	6.8
E. faecalis	2695	6.9	P. aeruginosa	248	5.9	S. agalactiae	181	5.3
K. pneumoniae	2384	6.1	P. mirabilis	182	4.3	P. aeruginosa	153	4.5
S. epidermidis	1794	4.6	E. faecalis	138	3.3	E. cloacae	106	3.1
E. cloacae	1200	3.1	E. cloacae	130	3.1	E. faecalis	91	2.7
P. mirabilis	1100	2.8	S.epidermidis	87	2.1	P. mirabilis	76	2.2
S. agalactiae	1059	2.7	E. aerogenes	67	1.6	S. pyogenes	50	1.5
H. influenzae	809	2.1	H. influenzae	54	1.3	E. aerogenes	48	1.4
HIA Laveran	N (5,346)	%	LABM Labazur Nice	N (14,091)	%	Hopital Saint Joseph	N (6,598)	%
E. coli	2287	42.8	E. coli	7181	51	E. coli	2204	33.4
S. aureus	582	10.9	K. pneumoniae	1052	7.5	S. aureus	655	9.9
K. pneumoniae	388	7.3	S. aureus	830	5.9	S.epidermidis	495	7.5
E. faecalis	305	5.7	E. faecalis	816	5.8	K. pneumoniae	473	7.2
P. aeruginosa	299	5.6	P.mirabilis	593	4.2	E. faecalis	426	6.5
P.mirabilis	232	4.3	P. aeruginosa	469	3.3	P. aeruginosa	346	5.2
E.cloacae	131	2.5	S. agalactiae	389	2.8	P. mirabilis	257	3.9
H. influenzae	129	2.4	C. koseri	238	1.7	S. agalactiae	176	2.7
S.epidermidis	121	2.3	S. epidermidis	223	1.6	S. haemolyticus	101	1.5
K.oxytoca	71	1.3	E. cloacae	207	1.5	H. influenzae	98	1.5
LABM BioAlliance	N (5,571)	%	LABM BARLA	N (1,136)	%
E. coli	3414	61.3	E. coli	672	59.2
K.pneumoniae	566	10.2	K. pneumoniae	89	7.8
S. aureus	251	4.5	E. faecalis	75	6.6
P. mirabilis	250	4.5	S. aureus	56	4.9
E. faecalis	231	4.1	P.mirabilis	38	3.3
P. aeruginosa	116	2.1	S. agalactiae	32	2.8
E.cloacae	114	2	K. oxytoca	29	2.6
C.koseri	109	2	P. aeruginosa	24	2.1
K. oxytoca	75	1.3	C.koseri	23	2
S. saprophyticus	65	1.2	S. saprophyticus	13	1.1
